# Supplementary material for: Antibody profiling and predictive modeling discriminate between Kaposi sarcoma and asymptomatic KSHV infection
Source: PLoS Pathog. 2024 Feb 21;20(2):e1012023. doi: 10.1371/journal.ppat.1012023 (PMC10911871; doi:10.1371/journal.ppat.1012023)
Supplement: S1 Data — Relative breadth and average magnitudes of each KSHV protein per sample are provided, along with group averages. Extensive annotations for the KSHV proteome, including but not limited to genomic order, replication program, functional descriptions are all provided under the “Categories” section. Samples are ordered based on their groups (i.e., EnKS, EpKS, ASY-, ASY+) and color-coded in accordance with the manuscript. A value of “0” indicates no-reactivity. (XLSX) [file ppat.1012023.s001.xlsx]

## Sheet: dataset
	Relative Breadth
	S1	S2	S3	S4	S5	S6	S7	S8	S9	S10	S11	S12	S13	S14	S15	S16	S17	S18	S19	S20	S21	S22	S23	S24	S25	S26	S27	S28	S29	S30	S31	S32	S33	S34	S35	S36	S37	S38	S39	S40	S41	S42	S43	S44	S45	S46	S47	S48	S49
ORF17	0	21.0526	5.26316	0	15.7895	0	10.5263	0	5.26316	5.26316	15.7895	21.0526	26.3158	15.7895	0	21.0526	0	10.5263	0	10.5263	0	0	0	0	10.5263	31.5789	0	0	0	0	10.5263	5.26316	0	5.26316	0	0	5.26316	0	5.26316	15.7895	5.26316	5.26316	0	0	10.5263	0	0	26.3158	0
ORFK8	2.85714	0	0	5.71429	2.85714	14.2857	2.85714	0	0	0	0	8.57143	0	2.85714	0	2.85714	2.85714	2.85714	0	0	0	0	11.4286	5.71429	0	5.71429	0	0	5.71429	22.8571	11.4286	0	2.85714	0	2.85714	31.4286	5.71429	0	2.85714	2.85714	0	0	0	0	8.57143	0	0	2.85714	0
ORF6	0	0	2.5	0	0	10	2.5	0	2.5	2.5	10	5	7.5	0	2.5	2.5	10	2.5	0	7.5	0	2.5	0	2.5	7.5	0	2.5	7.5	2.5	0	2.5	0	2.5	2.5	2.5	5	0	0	0	2.5	5	0	2.5	2.5	12.5	2.5	5	15	0
ORF50	8.33333	12.5	0	0	0	8.33333	8.33333	0	4.16667	0	4.16667	4.16667	8.33333	0	16.6667	0	0	0	8.33333	0	0	0	0	4.16667	4.16667	4.16667	4.16667	0	0	4.16667	0	0	0	0	12.5	4.16667	4.16667	0	12.5	0	0	0	0	0	0	8.33333	0	16.6667	0
ORF9	0	2.5641	2.5641	10.2564	0	2.5641	2.5641	0	0	2.5641	2.5641	5.12821	2.5641	2.5641	0	2.5641	2.5641	5.12821	2.5641	2.5641	0	0	0	2.5641	0	0	0	7.69231	2.5641	0	0	0	5.12821	0	5.12821	0	2.5641	2.5641	2.5641	2.5641	0	2.5641	0	2.5641	0	2.5641	7.69231	7.69231	0
ORF56	0	0	10	3.33333	3.33333	0	3.33333	0	0	0	0	3.33333	0	3.33333	0	0	10	6.66667	3.33333	3.33333	0	3.33333	3.33333	3.33333	3.33333	0	0	6.66667	0	0	0	0	10	3.33333	0	6.66667	3.33333	3.33333	6.66667	3.33333	3.33333	3.33333	0	3.33333	0	6.66667	0	16.6667	0
ORF61	0	7.14286	0	0	0	0	0	3.57143	3.57143	7.14286	3.57143	3.57143	0	0	3.57143	3.57143	0	0	7.14286	7.14286	3.57143	0	3.57143	0	0	0	7.14286	3.57143	3.57143	0	0	0	0	0	0	3.57143	3.57143	3.57143	3.57143	3.57143	7.14286	3.57143	7.14286	0	3.57143	3.57143	10.7143	14.2857	0
ORF57	0	25	0	0	0	0	12.5	0	0	6.25	0	6.25	0	0	0	25	0	0	0	0	0	0	12.5	12.5	12.5	0	12.5	0	0	0	0	0	0	0	0	12.5	12.5	0	25	12.5	0	0	0	0	6.25	43.75	0	25	0
ORF44	3.57143	0	7.14286	3.57143	3.57143	3.57143	7.14286	0	0	7.14286	7.14286	3.57143	0	0	3.57143	0	10.7143	0	0	7.14286	0	3.57143	0	0	7.14286	3.57143	0	3.57143	7.14286	0	3.57143	3.57143	3.57143	3.57143	0	0	0	0	3.57143	0	0	0	0	0	0	0	3.57143	21.4286	0
ORF24	0	11.5385	3.84615	0	3.84615	0	7.69231	0	0	7.69231	3.84615	0	0	0	0	0	11.5385	0	3.84615	3.84615	0	0	3.84615	3.84615	3.84615	3.84615	0	3.84615	0	0	3.84615	0	0	0	7.69231	0	11.5385	3.84615	0	3.84615	0	3.84615	0	0	0	0	11.5385	0	7.69231
ORF40	0	0	13.0435	0	13.0435	4.34783	0	0	0	0	4.34783	8.69565	4.34783	4.34783	0	4.34783	4.34783	0	0	0	8.69565	4.34783	0	4.34783	4.34783	0	8.69565	0	0	4.34783	4.34783	0	0	0	0	0	0	0	4.34783	0	0	0	0	4.34783	0	4.34783	4.34783	4.34783	4.34783
ORF59	7.14286	0	0	7.14286	0	35.7143	0	0	0	0	0	28.5714	7.14286	0	7.14286	14.2857	0	0	0	0	0	0	0	0	7.14286	0	14.2857	7.14286	0	0	0	7.14286	0	0	0	0	0	0	0	7.14286	0	0	0	0	7.14286	0	0	28.5714	0
ORF37	0	5.88235	0	5.88235	0	5.88235	0	0	0	0	0	0	11.7647	0	0	0	0	11.7647	0	0	0	5.88235	0	0	0	0	0	5.88235	0	5.88235	5.88235	23.5294	0	0	5.88235	5.88235	0	0	11.7647	0	0	0	0	0	0	11.7647	5.88235	11.7647	0
ORF29	8.33333	0	0	0	0	0	8.33333	0	0	0	0	0	4.16667	0	0	0	4.16667	0	0	0	0	0	8.33333	0	8.33333	0	12.5	0	4.16667	0	4.16667	8.33333	4.16667	0	0	0	0	0	4.16667	0	0	0	0	0	8.33333	4.16667	0	0	0
ORF34	0	0	9.09091	0	0	0	9.09091	0	18.1818	9.09091	0	18.1818	0	9.09091	9.09091	0	9.09091	0	0	0	9.09091	0	9.09091	0	18.1818	0	0	0	0	0	0	0	0	0	9.09091	0	0	0	18.1818	0	9.09091	0	9.09091	0	0	0	9.09091	18.1818	0
ORF7	0	4.16667	0	0	4.16667	0	8.33333	0	0	0	0	0	8.33333	0	4.16667	0	0	0	0	0	4.16667	0	12.5	0	0	0	8.33333	0	4.16667	4.16667	0	0	0	8.33333	4.16667	0	4.16667	0	4.16667	0	0	0	0	8.33333	0	4.16667	0	0	0
ORF36	0	13.3333	0	13.3333	6.66667	6.66667	6.66667	0	0	0	0	0	0	0	6.66667	0	13.3333	0	0	0	13.3333	0	0	13.3333	0	0	0	0	0	0	13.3333	0	6.66667	6.66667	0	0	0	0	6.66667	0	6.66667	0	0	0	0	0	0	0	6.66667
ORF67	0	11.1111	0	0	0	0	22.2222	0	11.1111	11.1111	0	0	0	0	0	11.1111	0	0	11.1111	0	0	0	0	11.1111	0	0	0	0	0	0	22.2222	0	0	0	22.2222	0	0	11.1111	0	0	0	0	0	0	0	0	0	0	0
ORF70	0	0	0	8.33333	0	0	8.33333	0	0	0	0	0	25	0	8.33333	0	8.33333	16.6667	0	0	0	0	8.33333	0	16.6667	0	0	0	0	0	8.33333	0	0	0	0	0	0	0	0	0	0	0	0	0	0	0	0	0	0
ORF18	0	22.2222	11.1111	22.2222	0	0	0	0	0	0	0	22.2222	0	0	0	11.1111	0	0	11.1111	11.1111	0	0	0	0	0	0	0	0	0	0	0	0	0	0	0	0	0	0	11.1111	0	0	0	0	0	0	11.1111	0	0	11.1111
ORF23	0	7.14286	0	0	0	0	0	0	0	0	0	7.14286	0	0	0	7.14286	0	7.14286	0	0	0	7.14286	0	0	0	7.14286	0	0	0	0	0	0	0	0	0	14.2857	7.14286	0	0	0	0	0	0	0	7.14286	0	7.14286	0	0
ORF31	0	0	0	0	0	0	0	0	0	0	0	0	0	14.2857	0	28.5714	0	0	0	0	0	0	0	0	0	14.2857	0	0	0	0	0	28.5714	14.2857	0	0	0	0	0	0	0	14.2857	0	0	0	0	0	0	0	14.2857
ORF69	0	0	0	0	0	0	0	0	0	10	0	0	0	0	0	0	0	20	0	0	0	0	0	20	0	10	10	10	0	10	0	0	10	0	0	0	0	0	0	0	0	0	0	0	0	0	0	0	10
ORF20	0	5.88235	5.88235	0	5.88235	5.88235	0	0	0	0	5.88235	0	0	0	0	0	5.88235	0	0	0	0	0	0	0	5.88235	0	5.88235	0	0	0	11.7647	11.7647	0	0	0	0	0	0	11.7647	5.88235	0	5.88235	0	0	0	0	5.88235	5.88235	0
ORF46	0	0	11.1111	0	0	0	0	0	0	11.1111	0	11.1111	0	11.1111	0	0	0	0	0	0	0	11.1111	0	0	0	0	11.1111	0	0	0	11.1111	0	0	11.1111	0	0	0	0	0	0	11.1111	0	0	11.1111	0	0	0	0	0
ORF49	10	0	0	0	0	0	0	0	0	0	0	10	0	0	0	0	0	10	0	0	0	0	0	0	0	0	0	10	0	0	0	0	0	0	0	0	0	0	0	0	0	0	0	50	0	0	10	20	0
ORF60	0	0	0	10	10	0	20	0	0	0	0	0	0	0	0	0	0	0	0	0	0	0	10	0	0	0	0	0	0	10	0	0	0	0	10	10	0	10	10	0	0	0	0	0	0	0	0	0	10
ORF2	0	0	0	0	0	0	0	0	0	0	0	28.5714	0	0	0	0	0	0	0	0	0	0	0	0	14.2857	0	0	0	0	0	0	14.2857	0	0	0	0	0	0	0	0	0	14.2857	0	0	0	0	0	0	14.2857
ORF35	0	0	0	0	0	60	20	0	0	0	0	0	20	0	0	0	0	0	0	0	0	0	0	20	0	0	20	0	0	0	0	0	0	0	0	0	20	0	0	0	0	0	20	0	0	0	0	0	0
ORF41	0	14.2857	0	14.2857	0	0	0	0	0	0	0	0	42.8571	0	0	0	0	0	28.5714	0	0	0	0	0	0	0	28.5714	14.2857	0	0	0	0	0	0	0	0	0	0	0	0	14.2857	0	0	0	0	0	0	14.2857	0
ORF67A	0	0	0	0	0	0	0	0	0	0	0	100	0	0	0	0	0	0	0	0	0	0	0	0	0	0	0	0	0	0	0	0	100	0	0	0	0	0	0	0	0	0	0	0	0	0	0	0	0
ORF30	0	50	0	0	0	0	0	0	0	0	0	0	0	0	0	0	0	0	0	0	0	0	0	0	0	50	0	0	50	0	0	0	0	0	0	0	0	0	50	0	0	0	0	0	0	0	0	0	0
ORFK8.1	10	70	40	10	10	45	25	0	35	25	65	60	55	25	0	70	20	50	0	15	5	35	10	45	10	25	30	45	0	10	10	25	40	0	55	25	35	25	40	25	65	30	25	40	25	40	25	45	25
ORF8	0	6.06061	0	6.06061	0	0	0	3.0303	0	0	3.0303	42.4242	6.06061	6.06061	0	6.06061	0	3.0303	0	0	6.06061	15.1515	3.0303	9.09091	9.09091	9.09091	3.0303	3.0303	0	3.0303	0	3.0303	0	0	6.06061	0	3.0303	3.0303	30.303	0	0	9.09091	3.0303	0	3.0303	6.06061	3.0303	36.3636	0
ORF22	3.84615	3.84615	0	0	3.84615	0	3.84615	0	3.84615	3.84615	0	7.69231	0	0	0	0	0	0	0	0	7.69231	0	3.84615	3.84615	3.84615	0	7.69231	0	3.84615	0	3.84615	0	7.69231	0	3.84615	0	0	0	7.69231	0	0	3.84615	0	3.84615	11.5385	0	15.3846	7.69231	7.69231
ORF68	0	5.26316	0	0	0	5.26316	5.26316	0	10.5263	5.26316	0	0	5.26316	0	0	5.26316	5.26316	10.5263	0	0	10.5263	0	5.26316	0	5.26316	5.26316	0	0	0	0	5.26316	0	0	0	5.26316	5.26316	0	10.5263	5.26316	0	0	0	0	5.26316	5.26316	10.5263	0	10.5263	0
ORF39	0	0	7.14286	7.14286	0	0	14.2857	0	0	7.14286	0	14.2857	0	0	0	0	0	0	0	0	0	14.2857	0	0	0	7.14286	0	7.14286	0	0	0	0	0	0	7.14286	0	7.14286	14.2857	0	14.2857	0	0	0	0	0	0	0	14.2857	0
ORF58	0	8.33333	0	0	0	8.33333	8.33333	0	0	8.33333	0	16.6667	0	0	8.33333	8.33333	8.33333	0	0	0	0	0	0	0	0	0	0	8.33333	0	0	0	0	0	0	0	0	0	0	0	0	0	0	8.33333	16.6667	8.33333	0	0	0	0
ORF27	0	8.33333	0	8.33333	0	0	8.33333	0	8.33333	8.33333	0	0	0	0	0	8.33333	0	0	0	0	0	0	0	0	0	0	0	0	0	0	0	0	0	0	8.33333	0	0	8.33333	0	0	0	16.6667	0	0	0	0	0	8.33333	8.33333
ORF47	0	0	0	0	0	0	0	0	0	0	0	20	0	0	20	0	0	0	0	0	0	0	0	0	0	0	0	0	0	0	0	0	0	0	0	0	40	0	0	0	0	0	40	0	0	0	0	0	0
ORF28	0	33.3333	0	0	0	0	66.6667	33.3333	0	0	0	0	0	0	0	0	0	0	0	0	0	33.3333	0	0	0	0	0	0	0	0	0	0	0	0	0	0	0	0	0	0	0	0	0	0	0	0	33.3333	0	0
ORF53	0	0	0	0	0	0	0	0	33.3333	0	0	0	0	0	0	0	0	0	0	0	0	0	0	0	33.3333	0	0	0	0	0	0	0	0	0	0	0	0	33.3333	0	0	0	0	0	0	0	0	0	0	0
ORFK1	0.590842	4.72674	1.77253	2.95421	2.21566	2.51108	1.03397	0.590842	1.4771	3.39734	2.65879	3.69276	3.54505	1.62482	1.18168	3.98818	3.69276	3.24963	2.51108	2.21566	1.4771	1.62482	1.92024	3.69276	2.95421	2.21566	3.84047	3.54505	0.738552	1.77253	2.06795	1.77253	0.886263	2.21566	2.36337	2.21566	2.95421	1.92024	1.92024	2.65879	1.4771	1.92024	2.21566	3.69276	3.10192	2.51108	3.84047	3.98818	2.8065
ORFK15	0	11.7647	8.82353	0	5.88235	17.6471	17.6471	2.94118	5.88235	14.7059	5.88235	17.6471	2.94118	17.6471	20.5882	11.7647	5.88235	5.88235	0	0	0	0	2.94118	0	5.88235	0	5.88235	0	2.94118	0	5.88235	2.94118	0	0	8.82353	0	2.94118	0	14.7059	8.82353	0	0	5.88235	5.88235	14.7059	8.82353	0	8.82353	0
ORF75	6.12245	10.2041	2.04082	2.04082	2.04082	2.04082	2.04082	2.04082	0	0	4.08163	10.2041	0	4.08163	2.04082	8.16327	0	4.08163	4.08163	2.04082	0	2.04082	2.04082	0	2.04082	2.04082	4.08163	6.12245	4.08163	0	0	10.2041	4.08163	2.04082	2.04082	4.08163	2.04082	2.04082	2.04082	0	4.08163	2.04082	0	4.08163	6.12245	0	6.12245	4.08163	2.04082
ORFK10	8.82353	5.88235	0	17.6471	0	5.88235	2.94118	0	0	2.94118	0	8.82353	0	0	0	11.7647	8.82353	8.82353	0	0	2.94118	0	5.88235	8.82353	2.94118	2.94118	0	0	2.94118	0	2.94118	0	0	0	2.94118	2.94118	2.94118	2.94118	11.7647	0	0	0	2.94118	5.88235	2.94118	5.88235	2.94118	32.3529	0
ORFK11	31.0345	13.7931	0	3.44828	3.44828	0	37.931	0	6.89655	24.1379	0	3.44828	0	0	10.3448	6.89655	0	0	0	3.44828	0	0	3.44828	6.89655	0	13.7931	0	0	0	0	3.44828	0	10.3448	3.44828	6.89655	0	0	0	0	0	6.89655	0	0	3.44828	0	0	3.44828	6.89655	3.44828
ORFK10.5	0	12	0	8	0	0	32	4	8	8	0	0	4	4	0	0	0	4	0	0	0	0	0	4	8	8	8	0	0	0	0	12	4	0	0	0	0	8	0	4	0	0	4	4	0	28	12	4	0
ORFK9	0	9.52381	4.7619	4.7619	0	4.7619	0	0	0	0	0	4.7619	0	0	9.52381	0	4.7619	4.7619	0	0	0	4.7619	9.52381	4.7619	0	0	14.2857	9.52381	0	4.7619	4.7619	0	9.52381	9.52381	0	0	4.7619	0	0	9.52381	14.2857	0	0	0	0	0	0	4.7619	0
ORFK5	0	11.1111	0	0	0	22.2222	0	11.1111	11.1111	0	0	44.4444	0	0	0	0	0	0	11.1111	0	11.1111	0	11.1111	0	11.1111	0	0	0	0	11.1111	0	0	0	0	0	33.3333	0	11.1111	0	0	0	0	0	0	11.1111	11.1111	0	44.4444	0
ORFK3	0	17.6471	0	5.88235	0	0	0	0	0	0	0	23.5294	0	5.88235	0	0	0	0	0	5.88235	5.88235	5.88235	0	0	0	0	0	0	5.88235	0	0	11.7647	0	0	0	5.88235	0	0	0	0	5.88235	0	0	5.88235	35.2941	0	0	29.4118	11.7647
ORF4	10.5263	15.7895	0	0	0	0	26.3158	0	0	0	21.0526	0	0	0	0	0	21.0526	0	0	0	0	0	15.7895	0	10.5263	5.26316	0	0	0	5.26316	0	0	0	5.26316	0	0	0	0	5.26316	0	0	0	5.26316	10.5263	0	10.5263	0	10.5263	0
ORF54	0	0	9.09091	0	0	0	18.1818	0	0	0	0	0	18.1818	0	18.1818	27.2727	0	0	0	9.09091	9.09091	0	0	0	18.1818	0	0	0	0	0	0	9.09091	0	0	0	0	0	0	18.1818	18.1818	0	9.09091	0	18.1818	0	9.09091	0	0	0
ORFK14	0	0	0	0	8.33333	0	0	0	0	0	0	16.6667	0	0	0	0	0	0	0	0	0	8.33333	0	8.33333	16.6667	0	0	0	8.33333	0	0	0	0	0	0	8.33333	8.33333	8.33333	0	0	0	0	8.33333	0	0	8.33333	8.33333	0	0
ORF10	0	0	0	0	0	0	0	0	0	0	0	7.14286	7.14286	0	7.14286	0	0	0	0	0	0	7.14286	0	0	7.14286	7.14286	7.14286	7.14286	0	0	0	0	0	0	7.14286	0	0	0	0	0	7.14286	0	7.14286	0	0	0	0	0	14.2857
ORFK4.1	0	0	0	0	0	0	0	0	0	25	0	0	0	0	0	50	0	0	0	0	0	0	0	0	0	0	0	0	0	0	0	0	0	0	0	0	0	0	0	0	0	0	0	0	0	0	50	0	0
ORF74	8.33333	8.33333	0	8.33333	0	0	0	8.33333	0	0	0	0	0	0	8.33333	0	0	0	0	0	0	0	0	0	0	0	0	0	0	8.33333	0	0	0	0	8.33333	0	0	0	0	0	0	0	0	0	0	0	0	8.33333	0
ORF16	0	0	0	0	0	0	16.6667	0	0	0	0	0	0	0	0	0	0	0	0	0	0	0	0	16.6667	0	0	0	0	0	0	0	0	0	0	0	16.6667	0	0	0	0	16.6667	16.6667	0	16.6667	0	0	0	0	0
ORFK2	14.2857	0	0	0	0	0	0	0	0	0	0	0	14.2857	0	0	0	0	0	0	0	0	0	0	28.5714	0	0	0	0	0	0	0	0	0	14.2857	0	0	0	0	0	0	0	0	0	0	0	0	0	0	0
ORFK7	0	0	0	0	0	0	0	0	25	0	0	0	0	0	0	0	0	0	0	0	0	0	0	0	0	0	0	0	0	0	0	0	0	0	0	0	0	0	0	0	0	0	0	0	0	0	25	0	25
ORFK4.2	0	0	0	0	0	0	0	0	0	0	0	0	0	0	0	0	0	0	0	0	0	0	0	0	0	0	16.6667	0	0	0	0	0	0	0	0	0	0	0	0	0	0	0	0	0	0	0	0	16.6667	0
ORFK4	0	0	0	0	0	0	66.6667	0	66.6667	0	0	0	0	0	0	0	0	33.3333	0	33.3333	0	0	0	0	0	0	0	0	0	0	0	0	0	0	0	0	0	0	0	0	0	0	0	0	0	0	0	0	0
ORFK6	0	0	0	0	0	0	33.3333	0	0	0	0	0	0	0	0	0	0	33.3333	0	0	0	0	0	0	0	0	0	0	0	0	0	0	0	0	0	0	0	0	0	0	0	0	0	0	0	0	0	0	0
ORF73	24.1071	10.2679	29.4643	33.4821	17.8571	47.7679	48.6607	0.892857	45.5357	8.03571	33.9286	43.3036	1.78571	52.6786	29.9107	34.375	16.9643	18.75	1.33929	0	2.23214	0.892857	11.1607	4.01786	0	7.58929	16.5179	20.5357	0.892857	34.375	5.80357	19.1964	6.69643	1.78571	6.25	40.625	30.3571	0.446429	20.9821	42.4107	1.33929	5.80357	10.2679	5.35714	7.14286	24.5536	2.67857	37.0536	32.5893
ORF72	22.2222	0	0	0	0	0	22.2222	0	0	11.1111	0	0	0	0	11.1111	22.2222	0	11.1111	11.1111	11.1111	0	0	0	0	0	0	0	0	0	0	0	0	0	22.2222	0	0	0	0	0	0	0	22.2222	0	0	11.1111	0	11.1111	11.1111	0
ORF71	0	0	33.3333	0	0	0	0	0	0	0	0	0	0	0	16.6667	0	0	0	0	0	0	0	0	0	16.6667	16.6667	0	0	0	0	0	16.6667	16.6667	0	0	16.6667	0	0	33.3333	0	0	0	16.6667	0	0	0	33.3333	0	16.6667
ORFK12	0	0	0	0	0	0	0	0	0	0	0	0	0	0	0	0	0	0	0	0	0	0	0	0	0	0	0	0	0	0	0	0	0	0	0	0	0	50	0	0	0	0	0	0	0	0	0	0	0
ORF65	50	50	0	33.3333	50	50	50	0	0	16.6667	66.6667	83.3333	50	50	0	33.3333	33.3333	16.6667	33.3333	0	33.3333	0	50	50	50	66.6667	33.3333	33.3333	0	50	50	50	50	16.6667	33.3333	66.6667	0	0	50	83.3333	0	0	50	66.6667	33.3333	33.3333	0	50	33.3333
ORF64	2.12766	2.12766	2.12766	1.06383	2.12766	7.44681	8.51064	0	9.57447	2.12766	5.31915	10.6383	6.38298	1.06383	1.06383	2.12766	0	2.12766	2.12766	0	0	4.25532	0	5.31915	3.19149	2.12766	3.19149	4.25532	4.25532	3.19149	6.38298	0	4.25532	1.06383	3.19149	0	4.25532	0	2.12766	1.06383	1.06383	1.06383	0	2.12766	7.44681	5.31915	4.25532	17.0213	1.06383
ORF38	0	0	0	100	100	100	0	0	0	0	100	100	100	0	0	0	100	100	0	100	0	0	0	100	100	0	100	100	0	100	0	0	100	0	0	100	0	0	0	100	0	0	0	0	100	0	0	100	0
ORF25	2.04082	6.12245	0	2.04082	2.04082	4.08163	4.08163	0	4.08163	4.08163	2.04082	2.04082	4.08163	0	2.04082	2.04082	4.08163	6.12245	0	2.04082	0	0	2.04082	8.16327	4.08163	6.12245	0	0	0	0	4.08163	8.16327	2.04082	0	8.16327	2.04082	0	0	2.04082	0	2.04082	0	4.08163	4.08163	2.04082	4.08163	4.08163	6.12245	0
ORF26	0	8.82353	5.88235	0	2.94118	11.7647	2.94118	0	0	0	2.94118	2.94118	5.88235	2.94118	2.94118	14.7059	5.88235	8.82353	2.94118	0	2.94118	2.94118	0	0	5.88235	0	2.94118	2.94118	0	0	8.82353	2.94118	0	11.7647	0	2.94118	5.88235	0	8.82353	2.94118	11.7647	0	2.94118	8.82353	2.94118	2.94118	0	8.82353	5.88235
ORF63	0	9.09091	3.0303	6.06061	0	0	15.1515	0	0	3.0303	6.06061	9.09091	3.0303	0	0	0	6.06061	0	0	0	0	0	0	3.0303	3.0303	0	3.0303	0	0	3.0303	9.09091	12.1212	6.06061	3.0303	3.0303	3.0303	6.06061	0	18.1818	3.0303	3.0303	6.06061	0	3.0303	18.1818	0	3.0303	3.0303	0
ORF21	5	0	0	5	10	0	0	0	5	5	0	10	10	0	0	5	5	0	0	0	0	0	15	5	0	5	10	0	0	0	0	0	5	10	0	10	5	0	5	10	10	5	5	0	0	0	0	0	0
ORF48	0	0	0	0	0	0	0	0	0	7.14286	7.14286	7.14286	7.14286	0	0	7.14286	0	0	0	7.14286	0	7.14286	0	7.14286	0	0	14.2857	0	0	0	0	0	0	7.14286	0	7.14286	7.14286	0	14.2857	21.4286	0	0	7.14286	0	7.14286	0	7.14286	14.2857	7.14286
ORF32	0	6.25	0	6.25	6.25	0	0	0	6.25	0	0	6.25	6.25	6.25	0	6.25	0	12.5	6.25	6.25	0	6.25	0	0	6.25	6.25	18.75	0	0	0	0	0	0	6.25	0	0	0	6.25	6.25	6.25	6.25	0	0	0	0	12.5	0	0	0
ORF45	0	0	0	0	0	0	7.14286	0	0	7.14286	7.14286	0	0	14.2857	0	7.14286	7.14286	14.2857	0	0	0	0	0	0	0	0	0	0	0	0	0	0	0	0	0	7.14286	0	0	0	21.4286	0	0	7.14286	0	0	0	0	35.7143	0
ORF66	0	0	0	0	0	13.3333	6.66667	6.66667	6.66667	0	6.66667	6.66667	0	0	0	0	0	6.66667	13.3333	0	6.66667	13.3333	13.3333	0	6.66667	0	0	0	0	0	0	0	0	0	0	0	0	0	6.66667	6.66667	0	13.3333	0	6.66667	0	0	6.66667	6.66667	6.66667
ORF43	0	0	9.52381	9.52381	0	4.7619	0	9.52381	0	4.7619	0	0	0	0	0	0	0	14.2857	4.7619	4.7619	4.7619	4.7619	9.52381	9.52381	14.2857	0	4.7619	0	0	0	0	0	0	14.2857	9.52381	4.7619	4.7619	0	0	0	0	0	0	0	0	0	9.52381	9.52381	0
ORF33	18.1818	9.09091	0	0	0	9.09091	0	9.09091	18.1818	9.09091	0	9.09091	9.09091	0	9.09091	0	0	0	0	0	9.09091	9.09091	9.09091	0	18.1818	0	0	9.09091	0	0	0	0	9.09091	0	0	0	0	0	0	0	0	9.09091	0	0	0	9.09091	27.2727	9.09091	0
ORF19	15.7895	15.7895	5.26316	0	0	0	21.0526	0	0	0	0	0	0	5.26316	10.5263	5.26316	26.3158	0	0	5.26316	0	0	0	0	10.5263	5.26316	0	5.26316	0	0	0	0	0	0	0	5.26316	5.26316	0	0	0	0	0	0	0	0	0	0	0	5.26316
ORF55	12.5	12.5	0	0	0	0	0	0	0	0	12.5	50	0	0	0	0	0	0	0	0	0	0	0	0	0	0	0	0	0	0	0	12.5	0	0	0	0	0	0	0	0	0	0	0	0	0	0	0	0	0
ORF42	0	0	0	0	0	0	11.1111	0	11.1111	0	0	0	0	0	11.1111	0	0	0	11.1111	0	0	0	0	0	0	0	0	0	0	0	11.1111	0	0	0	0	0	0	0	22.2222	0	0	11.1111	11.1111	11.1111	0	0	22.2222	0	22.2222
ORF62	0	0	0	0	0	0	9.09091	0	0	0	0	0	0	0	0	9.09091	9.09091	0	0	0	0	0	0	0	0	9.09091	0	0	0	0	0	0	0	0	9.09091	0	0	0	0	0	0	0	0	0	9.09091	0	0	9.09091	9.09091
ORF52	0	0	0	0	0	0	0	0	0	0	0	25	0	0	0	0	0	0	0	0	0	0	0	0	0	0	0	0	0	0	0	0	25	0	0	0	0	0	0	0	0	0	0	0	0	0	0	0	0
ORFK8.2	0	0	0	0	0	0	0	0	0	0	0	0	0	0	0	33.3333	0	0	0	0	0	0	0	0	0	0	0	0	0	0	0	0	0	0	0	0	0	0	0	0	0	0	0	0	0	0	0	0	0
[truncated: 137 more columns]
